# Supplementary material for: Germinal centers are permissive to subdominant antibody responses
Source: Front Immunol. 2024 Jan 11;14:1238046. doi: 10.3389/fimmu.2023.1238046 (PMC10808553; doi:10.3389/fimmu.2023.1238046)
Supplement: Supplementary Table 1 — List of antigen sequences used for each scaffold structure. A representative antigen sequence per immunogenicity class (A to H) was taken, the number denotes the scaffolding structure. Antigens Di are generated for simulations with two antigens of class D on the same scaffold, preserving the average binding energy. [file Table_1.xlsx]

## Sheet: Feuil1
Name	Sequence	av. bind. Energy with 200 BCRs	av. bind. Energy with 10000 BCRs	Fraction of 10000 BCRs with aff>0.0001	Fraction of BCRs with aff>0.0005	Fraction of BCRs with aff>0.001
ST2
ag A2	HSYVTAPGPKHYHDQESFSPIFASMNQITYRDMQQRIDIGKHHKENFFELKFCMHFDPNFTFMIIYFNFIADLLGGEITPFFEGFQHAPTQPFTL	-75.0273	-75.15	0.5407	0.316	0.2317
ag B2	ERQKDKAWEQMMAEGFHKWDFSPPMWDICMRFETGLCNYDFWVMHGGQLPWKHVHSGQCNDCQWNQNEHEPLCKQKVGWKYQWKKLDCCDVSSIQ	-72.5005	-71.682	0.3688	0.1828	0.1262
ag C2	IVGLLFTDYVQLNFGLKHKYFGFRMQIIRKGCIEAVVPGGNWENLHPEHTKKHAHNMMRYLGKHSCLYRKMTWEPLWHDIVEVQYCWCVRQEWGH	-70.0056	-70.4284	0.2923	0.1248	0.0789
ag D2	AHEWHKGREQAVYQMPHTMNVENGFQLKEFPEMFFYIVNIQQQGYLQNHPTSFWSITDCWWSDMQTLMGDEAEQRRFFVQIFTNGLEGEIAFKHT	-67.502	-67.2791	0.1785	0.0601	0.0319
ag E2	CLCRDCRSEYCFYWNFVEFWGGYYHADIWECQVKAYLFITIHCDFNFDYVSCGTKTFQCHFFSKEEGSMNPHKKMKWVNQSDVDYPGFCKQCNTQ	-65.0053	-65.5288	0.1163	0.0388	0.0199
ag F2	CKDPWEWQADKCLSNFVNDDMAREREFKKTHYEEEPYMHWQDHLWINAPTHIWLESKHRQIKCYQPRPMPFDERQDMGQLHHYRCWLPISMEWMT	-62.5058	-62.1099	0.0382	0.0065	0.0026
ag G2	QEYTRFEDVPKYREWRGCRAVTFNPTWCCNNENKMTKCHNHLCWPNNMCGNTDRQAWWVLEADIRPGTPRGACSSMNYRGCICRANASMLAYPRY	-60.0029	-60.4549	0.0197	0.0025	0.0007
ag H2	TRCKCRAKIMTIYIRLKAMTQGWDENRNFEPPGQTLLRRLTPQAVPWAEVWVKMSAEIECEDRKGYSMKVENPWGEVGAIRGFEWHNHWNRHAEK	-55.0899	-54.5046	0.0008	0	0
ag D2i	DQMNDGYTFDQMQLFNFRGPAQTNPMFTGYIRCWMIMRSEGWIKIKFDRARDLESAYASGCIGTSYAFYTTIIDGQKKCVAVKWSWNAGYLGKVM	-67.5025	-68.0123	0.2024
ag Fp	ECGKHYFMTNETHCMSGEHAHALCSQALQLGHFWGGTETRNKPAGFGEHDVQRDHNFFFKQKPGHNNNWRVNKYYSGMKELDWVSCEFPIYCTAC
ag Fq	KQSYKEWRDMCNWCEHVFHYRRMYDLTLFNFGGKLVWQCPNSWYCMVHEQEDDSPGTFRTSEVTAWPDGVYANSHEYCHKLTAKPKWTDRTTMTC
ag Fr	WPDIHSEASNNNYNPARIPCQVLAQLLTQSIKNNPDFRNPYAGHCELCSQPTATNRIAFFICWWYEYTTSMEIDMIRTPRNQQHVPQRSVLYKGQ
ST3
ag A3	FEQWSCTQASDCFAEPGKPHFTQCIHCDKKKSGYHRYDRAYTEETTFQHESEVYIFDLVAWMSLWLGCFKYWRHAEEQQASVNDNKGGTEEAWFINCGLTCHASVAMHEDPFDSIHEPKTKG	-75.085	-76.0061	0.5797	0.3574	0.2647
ag B3	SMYFFRSWMRSNNRCTQIFTVATFIMCEQRPEENPGVRKLHRVMVMRRTNYFIQFIVTFMFLFFNVDRFSVDRNGFFLFQWLVNHTAVHMAEYHKADYVCDRWQTDWGNGYSMLEQWYPHLR	-72.5263	-72.2405	0.3879	0.184	0.128
ag C3	EWDAYFDVCRYALAQFVEAMGYRVDHQYHEYWEFEANTNPWGMIVLVAWDMLKQLMIVSSLPCWTSSGMAAVICIVFYIMLTSCNFMYGLNDITFEEYEINMPRQPMDEFCHHLRKEWFAYE	-70.0026	-69.9626	0.2769	0.1208	0.0751
ag D3	TFWWQYNTWWCNAPWGQYYFFWKAWGDWNMIFEWQEYKPNKCQMEYWSPSWTWQWFIARQFANWYTFSFGYELMTFDRENVCNYNDHFQPMYTPTVRNLLPERYKCKIIVWPMQKHLGLPFM	-67.5129	-67.7098	0.1798	0.0651	0.0399
ag E3	GKQNCHTEYSGTPWDTDSMWHDYGKAEGNRCECQETMETSTKDVYACATCKTLFTKEMAACNDEEGHHIKHHGIFCEDPIVHGFTHIDFPDKQTNRQFPEVHPMQNTVNVKSIYKNHWYQIN	-65.0013	-65.3946	0.1077	0.0307	0.0143
ag F3	VKLHNQSNWDPEEYPAQGRWFKEFINYWNSDHEHCTMHAKINMYYKLTKPNNPKYTWNCAHECRCRLILWARHEYAQCTNLVPNVINSIGLCTHVWMSQQEHIDQVLISKSHEESPIMTHPA	-62.5004	-62.1943	0.0538	0.0155	0.0084
ag G3	ILPQLAITHSPQALETMVPDSHWFYSPWQDLLTRPRGQMAINFMSICWSALFGNPIERYCPDNCTMSESSPCLFIQRWCELKMGTVHLWEMACCDHQQKYLHPKGPNQYPQPNTEDPNAYKP	-60.0006	-60.3382	0.0295	0.006	0.0023
ag H3	DINLDYKRVANRVWMEPRKHNRIIPANSVSKIIKFMTGDSSDKDSVHDMWCETPKQRCRHMGAQCMDYHLEDQNNHHDTWGNHAHNLDKVFKCYQAVEAWFDIAHQKNFVYQWPITHKININ	-55.0237	-55.2777	0.0002	0	0
ag D3i	VYVPGGIVLSMAENFMLNVTYPFRIQDMLAKDVHSVHWQQSDQYEMDELVAWLMEVATKPAWPLFQMLCMLDCMDQYLLYCKTITTGKRLDVLGWARWFKQSEQMWQIMMGQWVVKYWICAM	-67.5168	-66.9123	0.1473
ag Fp	WPVVEMKTHYFQINPHMDFNGPPGCECGMTSKPTQMPCNNNSETFRVGKAECRPYAHQSEYMTEQINLGHLDPIFSITAMGSLLWLEIDVEAAMHLMIVPEAFEYVTNSYVPTSMKWNWFFN
ag Fq	TLHIAAVWLWADMGSQFVATAMPTLSDDIEDQHMMRMEFEFKAIRKEKACPYCEKVPCTAFGKWDKMRFSYILRTNDNLQRRQIMRTLTLATITKEEYYCSHADDWMYEEPGPMPCTGNMAV
ag Fr	ETDFHQFHHWEITRFAFHKIADAQAVKNVLLAHNHMEISNTVHDPKYFVMAMARIESWWGDKNGPWQHGKEQQYHKFEPQYKCYCIANCKDVWMLPCKGVNKMTPEACCKILMFRLADQSWA
ST4
ag A4	QMNIPTFWEIIPLHDRFEWGSKQCWALHTMMTVIPMQKVEGILQEDIRPWHHDFAHQKAFRIGGEKGAKKEKTHFDSIEEHGGAEYNPRGTAINQRSQMFLRKQKPLLYLMAMIDKQFPSPTKFCKTDR	-75.0033	-74.9322	0.5185	0.3042	0.2255
ag B4	FRCKAAMGAMMNRLYLHYWFVINGDSFGWFKFLNEKTFRIIYEVEERQWKAWGFSPVQPAMQKISMIFCNWQSPIKNEHQMYWPVITCCRQHSCAMQFIALSICMYDKGVKLVRTKHHTVDWRTSLHHW	-72.5032	-72.8608	0.4243	0.2102	0.1483
ag C4	KTMRQLSFPRAWAPKACSINMCDDTFSTTCGIMDMLVLMPWPFKDNIFYCWDWIVLHHYNAIDGLCDDHGGHEKHGLQQHNKCVRWFAYYTNHHWLAFKFGLLWVLYYEEVYIYDISLVPHPPCNAGLV	-70.0082	-70.3217	0.3023	0.1196	0.0709
ag D4	ELEKDINVLDIRAVPETLASHWREPGKHARHERWFDKHIQDGMLQWIRACWNDVSADCKDLIPWWKHLHHFATVILSFIYGAFAPTSYEVPDAPFIIYKGVVSPGDVEPFSLIYDWRRSWEYDAMLPFK	-67.5024	-67.364	0.1689	0.0603	0.0333
ag E4	ENVFQRNWAHASRVGIYNMMIFCKHFALAWNISHRSMFPWVYPGGPAQTSQIKSCKCSAQNGTGVRRNWIQDSCQPDPCSESDRTKEKHCDGPTANMELVCPTVTYHVEDYPVFPKCVSTCGSGAPRHN	-65.0003	-65.2202	0.1064	0.0319	0.0187
ag F4	DFGLNYMCAYQSQDQSTETDRNLYMGQALCFVCRPTSGVCGIIRGNVCEFQRQDKEYEDWMEHCLDCKDWPPWEGMFFFNYQGTVMLRWVPGMSYCTYGLTWTVERSDFVTMYLLMCTCTMDVAVLGRY	-62.5005	-63.1306	0.0518	0.0117	0.0067
ag G4	ATWEILHATNPDDAENQWDCLQFFTKFAWLEDHREAIRAPRFIQLQNQIKGCIRQARYDSMQFDLVRVQDVMCWDYIPPERWLLRKFVILSNYERVCCENNGISQCSGGHLDIMGDHRSVKFREFPKVM	-60.0027	-59.7936	0.007	0.0003	0
ag H4	TTWCWEHGLWMRRPRNMSCACCPEKSPWDISNWGDSDKKQTHLWKNALHVHRRECSYRPHVGFILHDMPILKDYRHPAEIMFAWIFEPQVICNFACNRFINPQVEVPSNLWFTEQHCKTTCWHKVNTYA	-55.0033	-55.2668	0.0011	0	0
ag D4i	NFWYMLRFIYTDEFAIQYCYYADQLFPGKLIIDSVSRHNAAKMMWCVEIQDFKDLMWSMEQVICLYYNHKYNATNDPNQVFMIMKWHMGHQYFAHRMPTCPCEEKLWEWPDIEVCEYLFKQMVQNFCNK	-67.5041	-67.7649	0.1787
ag Fp	CHMPTWAFPCMSSGVPAKSYPHMCCAVQVSEGFYGKDHWLWWHMSAPSCDEAGMKQPWPMWYCLINPNWYCRSSRWFDQDSPQALNKKQAFCEQASHPHFSLDSYPFLDKRYSAWVFDQVHIGVDCCWY
ag Fq	RPSAIESFHYHNGPGMDMFTPPCSNKGHGIKDGCCDQLTCNPCNSYYIYCLPPFANSDHHPSWLIFPWYQPAWNMVKVYMYCSDISTECRVERWLHNLCFENHGPCKLETMWCGTRSMSYFYVKVITYD
ag Fr	NLDFKDRLVLFDQHHKLRFNVTGNPFVYLDQTWIIKAMYKITAGACPALKESKHINHIECTPRWNGYHWAWPMCCMVRICMLMQFQDMMYNVQNMKCMHVVFCETGAKIVAQFWPWMYKEFRGESQWRR
ST5
ag A5	VCPHLMYRGYWFFQPEEKWMIYEHYYAICCEKYPQTMIHTYVPRRYRAYDPNDQNLTGHFPMKNPDSYVYAPPCGSCFGIEMHVSSASTCCCIFLTYIWSNNQGRCMRTFDKPFAKQVWHYDTNESRHHCYHTFLQGCHVCPKIWSEHNKMIKRGQRPN	-75.0061	-74.474	0.5056	0.3047	0.2285
ag B5	CSLGDCEVILTHIKAPRCGCEWPTIPQVCNFLLRLVSWDVYWQQEPMHKNSMIRLSFISYKAVMLVWESWAVKLEVLKNHYHPTLISAAVTTPDFGVCSTHNEKYLSWPCNCLFPDTLVRRWRGGACHFAMCHYEHQLREGPTYYFEQLCFWGHPMNCR	-72.5015	-71.9821	0.3834	0.1844	0.12
ag C5	IMVQWQQMLVIDEKKSWKPPFLTWAEFCFASPVSNLPWGGVSSQKPCFDKVVIKFSARPFLHIWAEFYFGSLYYLWNHSWCISSITPRMLTDAAWMQYIKLRDWIESAELQALECASAICLICVPDDPSMSFTKWFQDTWLPNSLCKEFYYCLHPLRQS	-70.0022	-69.7244	0.2719	0.1181	0.0765
ag D5	CCPIIRMYHMTPLLHNVLGSCCMKSKHDMWHVMDKQFIWWLRRMAIDNTIQTDHCHTEDEQEQRDITSDIYNGCQTPFDELNYDLKKFSDYMKRCQLNNCENPPGSVKNSFLTGVFMQANVERAVYWFKEYLIFRASFAINSQDKIHAHQNERMEAKDA	-67.502	-66.3517	0.1559	0.0548	0.0313
ag E5	WYQPRAFLDWSKIHSNPCDWQWTAIRKRAIATGIDLALHPSLNTMDNMIQPYCTFMKKDDCAYNLARFDKDRPCSKWGEIVMSSMHQWFTGNHQQQTWSNTSTPGCHDTDDFLFWNHHVRQAPFYCWRIMKVIVPYAEQDRQVDNSGESDYYWMGTQDQ	-65.0017	-65.0564	0.1231	0.0408	0.0225
ag F5	LRPDYVFNVELTMCMHQCEHWRMHSPQEMMPQDLGRFDFPEDFQNGKYVADFKYNSDVKLVSLTVLLTHMRCYSQVSCKVPYRMYLDMAEVDRIACGVGMQVECQFNTFVHSEFDDSDIDNNVQTACCMWPVDALLETCSPIIWVYQNTVHCRVFMFMM	-62.5046	-62.4684	0.0425	0.0098	0.0048
ag G5	MTNEVKIPCAEQGLEFLQPMEGPDHSAGNQGNVVNIDNRLLSPRFRMWDVACYSHITDQIMSEWKSLWWTEAMTIMARKYHPKVECGGPFLEDPSQRPPIMMPIPNQMFEHQQPLGMKNYDEVPLPNEHYTNKMCCFNRCPPCFSQMSHAPCTGAHMYR	-60.0119	-60.7155	0.0389	0.01	0.0048
ag H5	NYDGHFRWPSKRCANPFFAWKYMNYGSNQIVIWLVDPVYAFTSAGDWRMFTMAMAANVVANKVEYWSGKHDSREWFCTTDVWFDMALEVRAPQDESKWTVHTCVGIRTAMHLFVKINRIFGCGDEPQAEHPYATNHQYYEPRRRVTDKIGCPGGCVQHN	-55.1357	-55.7537	0.0013	0	0
ag D5i	VARYWHWMWFITLVGCRNLIYRFYIPIDDYEHYQEGTPRMRPEWNNGWFDCHTCWAMAMGHSTLSAEMRQWPSCTSTLLGVSKSLCYANQSHYLQRDYVRSVQVCVGELHKHERPTLYWMPPIYYNHSIWRNFWDTYWHGLRALTHMLMVNKKIMEVTF	-67.5054	-67.6267	0.1822
ag Fp	WCMGLWQHPMRPSKMFAGHHQVTQAYYMEWFCLPCHIDDPQEEKPIWMLTGLYEGKTGSDYWNAQIDNNCCYYKHYCGCMSHEQWMAKVCPEKARWFYVGSTTKVIRINCEWAHYETACPHCHGITNDWIEGGDKRHDAKSRYRYCVDLIVSTVFILKH
ag Fq	IQHCTMFCCGCCCGAHYTMFADTPYWWCHLVSMDANQLELQWVNGPSDFWASPPIQGLEQSPAHMHIQPCGPPLNIPAVQFVTHICPKKCYFFKPSIKFHWWMQSTLANYCNKNVMTFKKGLMQEAWSTKRLWRMDVPMHHRLSRHWCDKERGCIFGLI
ag Fr	REYYDNQQVTDRPCPSGVIPRIHQWNPTQEWQKDNMTLQRPHWMDVWGFQFIGEHARFQQDKSLWQLTWWYWEACHLDRFMMSMQWLGNEPNNKNRTYISCFGMHVEWISFANMENTFFKPTCTVEKPIHQNWFKERGYDCQDDVWKGQDCCIKIGYNV
