# Supplementary material for: Germinal centers are permissive to subdominant antibody responses
Source: Front Immunol. 2024 Jan 11;14:1238046. doi: 10.3389/fimmu.2023.1238046 (PMC10808553; doi:10.3389/fimmu.2023.1238046)
Supplement: Supplementary File 1 — A reference parameter file. [file DataSheet_1.xlsx]

## Sheet: Feuil1
=====================================================
=====================================================
General properties:
=====================================================
System: 0=Unix; 1=Windows:
0
Do checks? (0=no; 1=few; 2=yes):
1
Zufallsgenerator initialisieren:
-1
Zufallsgenerator post-proliferation initialisieren:
0
Angabe von Zeiten =1 (nicht Raten =0):
1
Was wird rausgeschrieben (0=alles; 1=wenig):
1
Hebe Ki67 hervor? (0=nein; 1=ja):
0
Mode of spatial output (0=GC 1=tumour ...):
0
Initial array dimension of CB:
17000
Initial array dimension of CC:
14000
Initial array dimension of TC:
1600
Initial array dimension of OUT:
2000
Initial array dimension of FDC:
250
Initial array dimension of STROMA:
400
Initial array dimension of BETA:
0
=====================================================
Space properties:
=====================================================
Dimension of lattice:
3
Lattice constant of space grid:
5
Radius of GC (microm):
160
Shape of reaction volume (0=sphere; 1=cube):
0
length of x-axis for vol-shape>1 (micron) (2D: hor; 3D: depth):
80
length of y-axis for vol-shape>1 (micron) (2D: vert; 3D: hor):
20
length of z-axis for vol-shape>1 (micron) (3D: vert):
100
Obstacles: 0=no; 1=wall; 2=wall+slits; 3=random:
0
Position of wall (% of volume height):
0.3
Width of wall (in points):
2
Number of slits:
5
Width of slits (in points):
1
Density of random obstacles (% of reaction volume):
0.3
Clustering of obstacles (% of random obstacles per obstacle):
0.00333
=====================================================
Time and phases:
=====================================================
Time steps (in h):
0.0001
0.0005
Beginning time (negative tolight=0) (in h):
0
24
End time (in h):
504
132
Time steps between output:
12000
48000
500
12000
125
Stop new BC influx to GC (in h):
96
#####
Start Mutation and Differentiation (in h):
72
Start Mutation independent of Differentiation (in h):
24
Start Output (in h):
72
=====================================================
Signals:
=====================================================
Take signals from file and fix dynamics (0 or 1)
0 0 1 1 0 0 0 0 0 0 0 0 0 0 0 0 0 0 0 0 0 0 0 0 0 0 0 0 0 0
Diffusion constant of differentiation signal in microm^2/h:
200
Diffusion constant of chemotaxis signal in microm^2/h:
1000
Diffusion constant of soluble antibodies in microm^2/h:
2000
Diffusion constant of soluble antigen in microm^2/h:
2000
Diffusion constant of Semapohrin SEMA4D in microm^2/h:
1000
Signal diffusion mode (0:QUANTA; 1: EULER; 2: ADI):
2
Objects are transparent for signals (1:yes; 0: no):
1
Rate of diff2CC signal production/(h FDC):
0
-35
Rate of CXCL13 production (in Mol/(h FDC)):
1e-08
Semaphorin SEMA4D production in Mol per hour and FDC:
-1e-08
Boundary for Differ2CC-Signal:
0
Boundary for CXCL13 (in Mol):
0
Boundary for antibodies (in Mol):
0
Boundary for antigen (in Mol):
0
Boundary of Semaphorin SEMA4D (in Mol):
0
Diffusion constant of CXCL12 (microm^2/hr):
1000
Rate of CXCL12 production (Mol/(hr cell)):
4e-07
Boundary for CXCL12 (Mol):
0
Lattice constant of signal grid (-1. for =space grid) (in microm):
-1
=====================================================
Chemokines:
=====================================================
Maximum weight of chemokine to random polarity:
10
Steepness of weight reduction with chemokine gradient l/mol :
10000000000
Chemokine gradient of half weight mol/l :
2e-11
Critical CXCL12 concentration for desensitisation [Mol]:
6e-09
8e-09
1.6e-10
Critical CXCL13 concentration for desensitisation [Mol]:
8e-11
7e-11
Critical CXCL12 concentration for resensitisation [Mol, -1 for none]:
4e-09
1.4e-10
Critical CXCL13 concentration for resensitisation [Mol, -1 for none]:
6e-11
Allow exchange of cells during movement (0,1):
1
Set polarity with specific distributions (0:no,1:gauss,2:cyster)
2
=====================================================
Nutrients:
=====================================================
Glucose consumption by viable cells (mol/sec) (in mol/sec):
-9.5e-17
Oxygen consumption by viable cells (mol/sec) (in mol/sec):
-2e-17
Glucose consumption by proliferating cells (mol/sec) (in mol/sec):
-9.5e-17
Oxygen consumption by proliferating cells (mol/sec) (in mol/sec):
-2e-17
Boundary for glucose (Mol) (in Mol):
0
Boundary for oxygen (Mol) (in Mol):
0
Diffusion constant of soluble glucose (microns^2/min) (in micron^2/min):
41460
Diffusion constant of soluble oxygen (microns^2/min) (in micron^2/min):
146400
Diffusion constant of glucose in tissue (microns^2/min) (in micron^2/min):
6300
Diffusion constant of oxygen in tissue (microns^2/min) (in micron^2/min):
105000
Critical nutrient product concentration for necrosis (Mol^2) (in Mol^2):
2.5e-08
Define a constant glucose field (<0:no; >0:times resting value):
-10
Define a fixed glucose gradient field (0:no; 1:yes):
0
Define fixed glucose gradient minimum value (mM):
2
Define fixed glucose gradient minimum value (mM):
12
=====================================================
antibodies:
=====================================================
Resolution of systemic antibodies in affinity bins (0=no systemic antibodies):
0
Production rate of systemic antibodies by output population (mol per hour and cell):
1e-17
Antibody degradation half time (days):
30
Exponent of lowest affinity dissociation constant of immune complex (1/Mol):
5.5
Exponent of highest affinity dissociation constant of immune complex (1/Mol):
9.5
10.5
Half time of plasma cell differentiation to antibody producing cell (hours):
24
Number of GC generating antibody producing plasma cells:
1000
Blood volume (l):
0.01
Inject antibodies: concentration (mol/l; <=0 for none):
-5e-08
Inject antibodies: time of administration (hours):
144
Inject antibodies: exponent of affinity in l/mol:
7.1
Inject antibodies: index in affinityspace (-1 to use exponent of affinity):
-1
=====================================================
Cell tracking:
=====================================================
Total number of tracked cells (0 = use numbers for each cell type):
0
Number of tracked CB:
0
Number of tracked CC:
0
Number of tracked output cells:
0
Number of tracked TC:
0
Number of tracked betacells:
0
Tracking start time (hours):
144
Tracking end time (hours):
154
Tracking time interval (hours):
0.166667
Number of intervals for the speed-distribution:
100
Width of one interval for speed-distribution (micron/min):
1
Number of intervals for the turning-angle-distribution:
18
Width of one interval for turning-angle-distribution (degree):
10
Number of intervals for the elongation-distribution:
100
Width of one interval for elongation-distribution (axis-ratio):
0.1
=====================================================
Cell photoactivation:
=====================================================
Do photoactivation of cells (0=no, 1=yes):
0
Start photoactivation at time (hours):
144
Coordinates of the photoactivation area (x,y,z in microns):
130
130
210
Size of the photoactivation area (x,y,z in microns):
60
60
30
Use DEC205 receptors on B cells (0=no, 1=yes):
0
Time of setting DEC205 receptors on B cells (hours):
30
Fraction of DEC205+/+ B cells:
0.15
Inject anti-DEC205-OVA for BCR independent activation (0=no, 1=yes):
0
Time of anti-DEC205-OVA injection (hours):
96
# this is day 6 in Gabriels experiment
Duration of anti-DEC205-OVA activity (hours, -1 for one selection):
-24
Duration of TC-BC-contact upon DEC205OVA activation (hours, 0 for unchanged):
0
Increase number of TCs upon DEC205OVA activation (factor of normal):
1
Increase number of BC divisions upon DEC205OVA activation (factor of normal):
1
Induce CB differentiation upon DEC205OVA activation (0: no; 1: yes):
0
Probability of CB to OUT differentiation if DEC205OVA is bound (<=0 for none):
0.1
Antigen acquired via DEC205 is retained (0: no; 1: yes):
0
=====================================================
Cells generalities:
=====================================================
Macrophagocytosis of necrotic cells:
96.3
Duration for establishing adhesion binding (min):
0.166667
=====================================================
Centroblasts:
=====================================================
------------------------------------------------------------------------
CB number and size
------------------------------------------------------------------------
Total Number of initial B-Cells:
0
#####
60
Rate of new BC flux into the GC (0=none) [# of cells/hr]:
2
#####
Smoothness width of switch-off of new BC influx (-1=no) [hr]:
6
Centroblast radius (microm):
2.45
Fix initial Centroblast position (max 10 values):
-1
#####
Rate of cell growth (h):
3
------------------------------------------------------------------------
CB motility
------------------------------------------------------------------------
Duration of CXCR4 expression in hours (-1 for no downregulation):
-6
Maximum adhesion force of CB (% of full stickness):
0
Mean cell velocity (in microns/min):
7.5
8
Persistence of CB polarity (time gap in min) (h):
1.5
1.24
Diffusion constant of CB in microm^2/h:
-5
Modus of velocity (1=random; 2=1+weights; 3=polarity-coupled; 4=adhesion):
1
Number of velocity states:
1
Persistence of v-states in min:
-1
Factor of velocity reduction from v_state max to min:
1
Surface tension as cytosol diffusion in microns^2/h:
-5
Surface tension as fragment velocity in microns/min:
4
CB elongation during active move (% of CB radius):
1
CB elongation for half maximum reshaping force (in CB radii):
2
Smoothness of CB movement (# of timesteps for dx=a move, default 1):
1
Tolerance for distance to barycenter for movement to target point in %:
0.3
Half tolerance at deformation of (0.01 - infty):
0.01
------------------------------------------------------------------------
CB division
------------------------------------------------------------------------
Maximal distance for CB proliferation (microm):
0
Fraction of volume up to which proliferation is possible (1=no restriction):
1
Proliferation rate (h):
9
8
Duration of CB cell cycle phase G1 (hours):
2.5
3
#####
2
Duration of CB cell cycle phase S (hours):
1.5
#####
1
Duration of CB cell cycle phase G2 (hours):
2.5
3
#####
2.5
Duration of CB cell cycle phase M (hours):
0.5
Duration of CB cell cycle phase G0 (hours):
0
Width of Gaussian variation of phases (fraction of average duration):
1
Number of required cell cycles before differentiation (cell cycle times) (h):
2
Mode of division number in expansion phase (0: calculate; 1: as later; 2: code specified):
3
#####
Fixed number of divisions in expansion phase (chose 3 in the mode of division above):
6
#####
10
Transfer CC delay of differentiation to CB cycle time (1: yes; 0: no):
1
------------------------------------------------------------------------
Asymmetric division of retained antigen
------------------------------------------------------------------------
Keep loaded antigen after BC selection for recycling (1:yes; 0: no):
1
Divide antigen asymmetrically on daughter BC (1: 100%; 0: no):
0.72
1
Distribute antigen asymmetric (0.5 < polarity index < 1.0):
1
Width of smooth distribution around the polarity index [% of PI]:
0.04
Antigen-retaining daughter BCs differentiate to output (1: yes; 0: no):
1
#also set other way of output generation to zero and recycling to 100%
Retained antigen is deleted in fresh CC (1:yes; 0:no):
1
CC differentiated from antigen-loaded CB directly interact with TFH (1: yes; 0: no):
0
Antigen pre-loaded BCs suppress mutation (1:yes; 0: as others):
1
BC are pre-loaded with antigen at start (-1:no; # of antigen portions):
-1
------------------------------------------------------------------------
CB differentiation
------------------------------------------------------------------------
CB use receptors for signal-induced differentiation (0=no 1=ss 2=dyn):
0
Bound-receptor-threshold for CB-differentiation (fraction):
0.5
Dissociation constant for CB-differentiation signal (quanta or h):
1
Binding constant for CB-differentiation signal (h):
1
Total number of receptors on CB:
1
Rate for differentiation of centroblasts to centrocytes (h):
0.1
4.5
0.5
Smooth onset of CB differentiation (1=yes, 0=no):
1
Width of smooth onset of CB differentiation (hours):
12
Probability of CB to OUT differentiation (<=0 for none):
0
0.23
Exit of OUT cells towards T zone (1: yes; 0: random walk):
1
=====================================================
Blasts 2:
=====================================================
Total Number of initial blast2-Cells:
0
Blast2 radius (microm):
5
Maximal distance for blast2 proliferation (microm):
1
Diffusion constant of blast2 in microm^2/h:
30
Fix initial blast2 position (max 10 values):
-1
Blast2 proliferation (h):
10
Blast2 cell growth (h):
1
Blast2 tolerance for distance to barycenter for fragment diffusion %:
0.3
Blast2 half tolerance at deformation of (0.01 - infty):
0.01
=====================================================
Centrocytes:
=====================================================
------------------------------------------------------------------------
CC size
------------------------------------------------------------------------
Rate of cell shrinking (h):
2
------------------------------------------------------------------------
CC motility
------------------------------------------------------------------------
Mean CC velocity (in microns/min):
7.5
8
Diffusion constant of CC/out in microm^2/h:
-15
Persistence of CC polarity (time gap in min):
1.5
1.24
Modus of CC velocity (1=random; 2=1+weights; 3=polarity-coupled; 4=adhesion):
1
Number of CC velocity states:
1
Factor of CC velocity reduction from v_state max to min:
1
Persistence of v-states in min:
-1
Duration of CXCR5 expression in hours (-1 for until FDC-contact):
-6
------------------------------------------------------------------------
CC selection at FDC
------------------------------------------------------------------------
CC need to see FDC before selection (1=yes, 0=no)?:
1
Ignore affinity when binding antigen on FDCs (-1: no; mean binding probability):
-1
Time gap between affinity tests (-1=move, in h):
0.001
0.02
0.05
0.2
Duration of motility suppression for each affinity test (-1=none, hr):
-1
0.03
Rate of positive selection at FDCs (h):
0.05
0.1
Probability of signalling during functional CC-FDC contact:
1
CC collect antigen by serial FDC encounters (1=yes, 0=no):
1
Duration of CC collection of antigen by serial FDC encounters (h):
0.7
2
2.5
3
4
2
Probability to kill BCs that failed to collect antigen (-1: for always):
-1
Present collected Ag to TC [0=all; 1=max-specific; 2=TC specificity]:
0
Reset amount of collected antigen after collection-phase (antigen portions; <=0: no reset):
-1
------------------------------------------------------------------------
Antibody feedback to antigen presentation
------------------------------------------------------------------------
Ag presenting Ab adapt to PC-produced Ab-quality (1=yes, 0=no)
0
Initial soluble Ab-affinity for antigen (0..1, -1 for seeder-affinity):
-1
------------------------------------------------------------------------
CC selection at TFH
------------------------------------------------------------------------
Positive selection by TC-CC-interaction (0=no, 1=yes):
1
Negative selection by TC-CC-interaction (0=no, 1=yes):
1
Duration of TC-CC-interaction in hours:
0.6
Minimum duration of TC-CC-polarisation for CC-rescue in hours:
0.5
T-Cell-Selection probability:
1
------------------------------------------------------------------------
CC differentiation to OUTPUT
------------------------------------------------------------------------
Rate of selected CC-differentiation (h):
0.1
1
Delay of selected CC-differentiation (hours; -1: none):
6
-1
Delay of selected CC-differentiation upon DEC-binding (hours; -1: none):
-1
Output probability toward Antibody production:
0
0.4
0.55
0.2
Output probability of DEC205-OVA activated BC toward Antibody production:
0
Smooth onset of differentiation to output (1=yes, 0=no):
1
Width of smooth onset of differentiation to output (hours):
12
Delay of differentiation to output after selection (hours; -1: none):
-5
----------------------------------------------------------------------
CC: pMHC dependent division of BC induced by TFH
----------------------------------------------------------------------
Use pMHC-dependent TFH-induced number of divisions (0,1):
1
pMHC-dependent division number Hill: standard (P_0):
2
pMHC-dependent division number Hill: minimum (P_min):
1
pMHC-dependent division number Hill: maximum (P_max):
6
pMHC-dependent division number Hill: Hill-coefficient (n_P):
1.4
pMHC-dependent division number Hill: half (K_P; -1 for calc with A_0):
9
pMHC-dependent division number Hill: pMHC for 2 divisions (A_0):
2.5
----------------------------------------------------------------------
CC apoptosis
----------------------------------------------------------------------
Rate of apoptosis (h):
1
10
Life time of FDC selected CC (hours, -1=infinite):
-1
3
Ignore apoptotic CC in cell number analysis (0=no; 1=yes):
0
Motility mode of apoptotic CC (0=no; 1=CXCL13; 2=random; 3=CXCL12):
1
3
Half life of CXCL12 sensitivity of apoptotic CC before random walk (hours, -1:none):
0
0.15
Rate of macrophage transport of dead cells (h):
6
0.5
0.04
=====================================================
OUTPUT cells
=====================================================
WHAT IS THIS FOR ???
Antibody production rate in Mol per hour and output cell:
-3e-08
Mean OUT velocity (in microns/min):
3
Persistence of OUT polarity (time gap in min):
0.75
1
====================================================================
BC class switching:
====================================================================
Do class switch (0=no, 1=at TFH-selection, 2=at division):
0
The switch matrix contains the probabilities to switch
from class <line-number> to class <column-number> with
Ig_classes={IgM,IgG,IgE,IgA}.
Class switch probabilities (sum of each line must be 1):
0.95 0.04 0.01 0.0
0.0 1.0 0.0 0.0
0.0 0.0 1.0 0.0
0.0 0.0 0.0 1.0
BCR expression level of IgE BCs (percentage of normal):
0.3
Cell cylce time of IgE BCs (factor; 1:as normal):
1
1.2
Number of IgE BC divisions (factor; 1:as normal):
1
1.3
Failure prob of IgE-CC CXCR5 upregulation (0:no; >0:CXCR5 down; <0:CXCR4 up):
-0.75
0.8
0
=====================================================
T cells:
=====================================================
Number of initial TC:
250
1500
Radius of TC in microns:
2.5
Tendency for TC to stay in the LZ (weight in 0..1):
0.1
Velocity of TC in microns/min:
10
Persistence of polarity of TC in min:
1.7
Velocity of TC in interaction with CC in microns/min:
0
------------------------------------------------------------------------
TC division
------------------------------------------------------------------------
TC divide (0=no; 1=yes):
0
TC doubling time (hours, <0 for mechanistic triggering of division):
24
Duration of TC cell cycle (hours):
10
Width of Gaussian variation of cell cycle (fraction of average duration):
0.5
Number of required cell cycles before return to quiescence (cell cycles):
1
Maximal distance for TC proliferation (microm):
0
=====================================================
beta-cells:
=====================================================
Total Number of initial betacells:
0
betacell radius (microm):
5
betacell cell cycle (hours) (-1 for none):
-1
Maximal distance for betacell proliferation (microm):
1
betacell inverse growth rate (hours):
1
betacell inverse shrinkage rate (hours):
1
Maximum adhesion force of betacells (% of full stickness):
0
Persistence of betacell polarity (time gap in min):
0.1
Mean betacell velocity (in microns/min):
10
Modus of betacell velocity (1=random; 2=1+weights; 3=polarity-coupled; 4=adhesion):
1
Number of betacell velocity states:
1
Factor of betacell velocity reduction from v_state max to min:
1
Persistence of betacell v-states in min:
-1
Surface tension as betacell fragment velocity in microns/min:
10
betacell elongation during active move (% of radius):
1
betacell elongation for half maximum reshaping force (in radii):
2
betacell tolerance for distance to barycenter for movement to target point in %:
0.2
Half betacell tolerance at deformation of (0.01 - infty):
0.2
Smoothness of betacell movement (# of timesteps for dx=a move, default 1):
1
Fix initial betacell position:
-1
Respect the order of seeder BCR sequences when defined manually [respectSeederOrder]:
1
=====================================================
Parameters linked with Antigen settings and sequence representation)
=====================================================
-----------------------------------------------------
Follicular dendritic cells:
-----------------------------------------------------
Total number of FDCs:
200
Length of FDC arms (microm):
40
Fix FDC position (max 100 values):
-1
Percentage of FDCnetwork in GC volume:
0.5
0.6667
FDC dendrites treated transparent (yes=1; no=0):
1
FDC signal production mode (1: Vesikel; 0: continuous):
0
Presented Ag per FDC in units of threshold (-1: no consumption):
3000
500
Ag distribution per FDC fragment (0: as ag_fraction; 1: 1 random Ag with prob=ag_fraction):
0
Ag detection on FDC fragment (0: highest affinity Ag; 1: highest Ag amount):
0
Ag saturation per FDC-fragment in units of threshold (1: constant binding probability):
20
Threshold Ag-concentration for binding CC (in Mol):
1e-08
k_on for building immune complex (in /(Mol s); -1 for no binding):
1000000
k_off for dissociation of immune complex (in /s):
0.001
File-Output-Restrictions:
-1
------------------------------------------------------------------------
CB mutation - the mutation probability will be sequence dependent.
------------------------------------------------------------------------
Mutation probability:
0.5
Mutation probability after TC selection (-1: for unchanged; or [0..1]):
-1
Mutation probability after DEC205-competent TC selection (-1: for same; [0..1]):
-1
Affinity-dependent mutation upon TC contact (<=0: none; affinity-exponent):
1
=====================================================
Shape space:
=====================================================
Dimension of Shapespace (<11):
4
Use metric (1:N_mutation; 2:euclidian):
1
Number of antibody types:
10000
Number per Dimension (Fixed,int-type):
10
Total initial Number of presented Antigen Epitops (int-type):
1000
Number of initial Anitgen Peaks in its Shapespace (int-type):
1
Fix Epitop presentation (max 10 values):
3333
-1
Fraction of Ags (non-fixed Ag enter with same fraction):
-1
Use relative epitop weights in selection (=1):
0
Width of gaussian affinity weight function:
2.8
Amplitude of Gauss affinity weight function (0<a<=1):
1
------------------------------------------------------------------------
CB antibody type (only for Shape Space)
------------------------------------------------------------------------
#This means the maximum number of possible sequences to pre-generate
Total Number of initial B-Cells types:
360
#####
Seeder cells have a SS distance to antigen of more than (-1: no limit) [metric]:
-1
Seeder cells have a SS distance to antigen of less than (-1: no limit) [metric]:
-1
Fix initial Centroblast distribution (max 10 values):
-1
3653
3545
3455
4436
4373
-1
#####
#Parameters that would be important in the future
# Present collected AG to TC
------------------------------------------------------------------------
New parameters for study Antigen-Seeder configurations and sequence spaces
------------------------------------------------------------------------
Type of sequence representation (0:ShapeSpace, 1:binarySequences, 2:binaryLineages, 3:foldedCubic, 4:foldedFree, 5:DNAfoldedFree, 6:perelson, 7:perelsonGeneral, 8:Arup) [typeSeqSpace]:
4
#Note: In order to use older hyphasma parameter, put 0 (default value). The following parameters only apply when other choice than 0 (Shape space not compatible with them).
#the following parameter is not used anymore. For compatibility with previous version, if this parameter equals one, then use binarySeq. If zero, don't do anything. error if conflict with above parameter.
Use sequence space (1/0):
0
probability of a mutation being lethal [proba_lethal_mut]:
0
probability of a mutation being affecting [proba_affecting_mut]:
1
probability silent [proba_silent_mut]:
0
# New parameters (not valid for the shape space that has its own parameters)
---------------------
Antigen settings (see FDC for mode of action)
---------------------
#add this new one
Number of antigen types [nAntigenTypesSeqSpaces]:
1
#new
Frequency of each antigen type (sum will be renormalized to 1) [freqAntigenClasses]:
100 0
#NOT PROGRAMMED
Time appearance of each antigen type, in hours [appearanceTimeAntigenClasses]:
10 0 0
Mode of addition of an antigen (1:keep total antigen amount constant, 2:Add separately to reach total amount when all are here) [typeAdditionAntigen]:
1
#new
Generate Antigen sequences randomly (0 means take from predefined list, inside sequence representation) [randomAgGeneration]:
0
# note: each sequence representation will have its own 'fix antigen presentation'
# if chose to generate randomly. Be careful, conservation constraints might apply. These constraints are on top.
Minimum Hamming distance between antigens [min_hamming_antigens]:
1
Maximum Hamming distance between antigens [max_hamming_antigens]:
100
----------------------
Seeder B cells and possible BCR sequences
----------------------
#equivalent to the Shape space parameter: 'Total Number of initial B-Cells types:
Total number of seeder sequences to pre-generate [nbBCRsSequencesToGenerate]:
1000
Number of B cell seeder classes [nbBCRclasses]:
1
Frequency of each seeder class [freqBCRclasses]:
100 0
-1
#minAg1 maxAg1 minAg2 maxAg2 minAg3 maxAg3 ...
Minimum and maximum affinity of each seeder class to each antigen. You can put more antigen classes but not less. Affinities range between 0 and 1 (10^-4.5 to 10^-9) [affinityRangesBCRClasses]:
0.0001 1.0 0.0 1.0
0.0 1.0 0.0001 1.0
-1
#not programmed
Min and max time period constraint for the appearance of seeder classes (min and max time in hours), put -1 for no constraint [timePeriodsStart/StopBCRclasses]:
-1
# Additional options that might not make sense
Minimum Initial Hamming distance between BCRs [min_hamming_BCRs]:
1
Maximum Initial Hamming distance between BCRs [max_hamming_BCRs]:
100
# Remove use arup space,
=====================================================
binarySequences
=====================================================
binarySequences Mutation rate [binarySeq_mut_per_base]
0.01
binarySequences Type of affinity function : 0= standard (saham's) 1= normalized to max_affinity_cluster 2= sliding windows of size max_affinity_cluster [binarySeq_type_affinity_function]:
1
binarySequences Length of sequences[binarySeq_size_sequences]:
50
binarySequences Specifity of sequences affinity (double R)[binarySeq_R_affinity]:
2
binarySequences Optimum affinity cluster size (affinity doesn't increase beyond it)[binarySeq_max_affinity_cluster]:
25
binarySeauences Rescaling exponent for affinity (-1 = LOG) [binarySeq_RescalingExponent]:
2
#add:
#Note: non-conserved positions, means at least one antigen should be different.
binarySequences Number of conserved antigen positions [binarySeq_nb_conserved]:
6
binarySequences Mask of conserved positions(-1 for none)[binarySeq_conserved_mask]:
-1
# these sequences should follow the rule for number of conserved...
binarySequences Fix Antigen presentation (max 1000 values) [binarySeq_initAntigenSeqs]:
1.11111e+48
1.01111e+49
1.10111e+49
1.11011e+49
1.11101e+49
1.1111e+49
1.11111e+49
1.11111e+49
1.11111e+49
1.11111e+49
-1
binarySequences Fix initial Repertoire distribution (max 1000 values) [binarySeq_initBCRSeqs]:
1.11101e+49
-1
binarySequences Fix initial Repertoire distribution for T cells [binarySeq_initTCRSeqs]:
1.11e+49
-1
=====================================================
binaryLineages
=====================================================
binaryLineage Mutation rate [binaryLineage_mut_per_base]:
0.5
binaryLineage Length of sequences [binaryLineage_size_sequences]:
50
binaryLineage Distribution of accessibilities (put possible values or -1 means uniform) [binaryLineage_distribAccessValues]:
0.05 0.1 0.15 0.15 0.15 0.2 0.5 0.8 0.9 1
#Note: non-conserved positions, means at least one antigen should be different.
binaryLineage Number of conserved antigen positions [binaryLineage_nb_conserved]:
6
# these sequences should follow the rule for number of conserved...
binaryLineage Fix Antigen presentation (max 1000 values) [binaryLineage_initAntigenSeqs]:
1.11111e+48
1.01111e+49
1.10111e+49
1.11011e+49
1.11101e+49
1.1111e+49
1.11111e+49
1.11111e+49
1.11111e+49
1.11111e+49
-1
binaryLineage Fix initial Repertoire distribution (max 1000 values)[binaryLineage_initBCRSeqs]:
1.11101e+49
-1
binaryLineage Fix initial Repertoire distribution for T cells[binaryLineage_initTCRSeqs]:
1.11e+49
-1
=====================================================
foldedCubic
=====================================================
#length is only 27
foldedCubic Mutation rate [foldedCubic_mut_per_base]:
0.5
foldedCubic rescaling log value corresponding to affinity 1[foldedCubic_rescale_log_affinitymax]:
-9
#add:
#Note: non-conserved positions, means at least one antigen should be different.
foldedCubic Number of conserved antigen positions [foldedCubic_nb_conserved]:
6
foldedCubic Mask of conserved positions(-1 for random)[foldedCubic_conserved_mask]:
-1
# these sequences should follow the rule for number of conserved...
foldedCubic Fix Antigen presentation (max 1000 values)[foldedCubic_initAntigenSeqs]:
ALKLMNGTHYALKLMNGTHYALKLMNG
-1
foldedCubic Fix initial Repertoire distribution (max 1000 values)[foldedCubic_initBCRSeqs]:
ALKLMNGTHYALKLMNGTHYALKLMNG
-1
foldedCubic Fix initial Repertoire distribution for T cells[foldedCubic_initTCRSeqs]:
1.11e+49
-1
=====================================================
foldedFree
=====================================================
foldedFree Mutation rate [foldedFree_mut_per_base]:
0.055
foldedFree Length of BCRs sequences in AAs [foldedFree_size_sequences]:
9
foldedFree Type of affinity (0:best, 1:Boltzmann) [foldedFree_typeAffinity]:
0
foldedFree Temperature (only for boltzmann)[foldedFree_temperature]:
1
foldedFree rescaling log value corresponding to affinity 1 [foldedFree_rescale_log_affinitymax]:
2.8
foldedFree minimum contact points between ligand-receptor [foldedFree_min_contacts]:
10
foldedFree Length of Antigens in AAs [foldedFree_size_antigens]:
122
foldedFree Number of conserved antigen positions [foldedFree_nb_conserved]:
0
foldedFree Mask of conserved positions(-1 for none) [foldedFree_conserved_mask]:
-1
## solved BUG, new antigen structure here
foldedFree fix antigen structures (as many as antigen classes. Can have the same structure if wanted, sequences can be different) [foldedFree_initAntigenStructures]:
133152 SUDLLDDRRDDLDRURLULDRDRURRDDLLUULRRUUSSRRULUDSDRURRDLURRDLULDLSLRLSDULSRURDLURLSDRUULRLLULDRUSDSRURDSSDRUSSRRSLURRLDLLUSU	7 133345 133410 137505 141473 145379 145571 137506
-1
# these sequences should follow the rule for number of conserved...
foldedFree Fix Antigen presentation (max 1000 values) [foldedFree_initAntigenSeqs]:
TFWWQYNTWWCNAPWGQYYFFWKAWGDWNMIFEWQEYKPNKCQMEYWSPSWTWQWFIARQFANWYTFSFGYELMTFDRENVCNYNDHFQPMYTPTVRNLLPERYKCKIIVWPMQKHLGLPFM
-1
foldedFree Fix initial Repertoire distribution (max 1000 values) [foldedFree_initBCRSeqs]:
-1
# No T cells here
Force generation of libraries (-1 or give min nr of seq to have in the library) [foldedFreeForceLibrary]:
-1
=====================================================
DNAfoldedFree - uses the foldedFree parameters, except mutation will be as DNA
=====================================================
DNAfoldedFree Mutation rate [DNAfoldedFree_mut_per_base]:
0.5
=====================================================
perelson
=====================================================
perelson Mutation rate [perelson_mut_per_base]:
0.4
perelson Length of sequences [perelson_size_sequences]:
50
perelson Alphabet size [perelson_alphabet_size]:
4
perelson threshold [perelson_threshold]:
0.5
perelson exponent [perelson_exponent]:
1.2
#add:
#Note: non-conserved positions, means at least one antigen should be different.
perelson Number of conserved antigen positions [perelson_nb_conserved]:
6
# these sequences should follow the rule for number of conserved...
perelson Fix Antigen presentation (max 1000 values) [perelson_initAntigenSeqs]:
1.11111e+48
1.01111e+49
1.10111e+49
1.11011e+49
1.11101e+49
1.1111e+49
1.11111e+49
1.11111e+49
1.11111e+49
1.11111e+49
-1
perelson Fix initial Repertoire distribution (max 1000 values) [perelson_initBCRSeqs]:
1.11101e+49
-1
=====================================================
perelsonGeneral
=====================================================
perelsonGeneral Mutation rate [perelsonGeneral_mut_per_base]:
0.3
perelsonGeneral Alphabet size [perelsonGeneral_alphabet_size]:
4
perelsonGeneral Length of sequences [perelsonGeneral_size_sequences]:
50
perelsonGeneral Type of cluster [perelsonGeneral_typeOfClusterAffinities]:
1
perelsonGeneral Specifity [perelsonGeneral_specificity]:
2
perelsonGeneral Strength of AA binding for each alphabet character [perelsonGeneral_AAstrength]:
1 2 1 5
perelsonGeneral Accessibility AA binding for each alphabet character [perelsonGeneral_AAaccessibility]:
1 1 0.5 5
#add:
#Note: non-conserved positions, means at least one antigen should be different.
perelsonGeneral Number of conserved antigen positions [perelsonGeneral_nb_conserved]:
6
# these sequences should follow the rule for number of conserved...
perelsonGeneral Fix Antigen presentation (max 1000 values) [perelsonGeneral_initAntigenSeqs]:
1.11111e+48
1.01111e+49
1.10111e+49
1.11011e+49
1.11101e+49
1.1111e+49
1.11111e+49
1.11111e+49
1.11111e+49
1.11111e+49
-1
perelsonGeneral Fix initial Repertoire distribution (max 1000 values) [perelsonGeneral_initBCRSeqs]:
1.11101e+49
-1
=====================================================
Arup
=====================================================
Arup Mutation rate per sequence per division per residue [arup_mutation]:
0.003
Arup Length of sequences [arup_length_sequences]:
46
Arup Nb conserved residues [arup_N_conserved]:
18
Arup Nb mutated residues [arup_N_mutates]:
22
Arup Nb shielded residues (the rest) [arup_N_shielded]:
6
Arup Fix Antigen Sequence presentation. Order is Conserved(should be 1), Variable, shielded (should be 1). max 1000 values [arup_ini_antigens[...]]:
1.11111e+45
1.11111e+45
1.11111e+45
-1
Arup Fix initial Repertoire distribution (max 1000 values) [arup_ini_bcrs[...]]:
-1
#would be 0.1 0.8 0.5 -0.2 0.1 ... with values
Arup Number of mutations for mutated strains (if more initial Ag have to be generated) [arup_nb_mutations_gen_strains]:
11
Arup Activation threshold (kcal/mol) [arup_threshold_activation]:
10.8
Arup Initial interval for BCR sequences [arum_h_min, arup_h_max]:
-0.18 0.9
Arup distribution of affinity changes by mutation [nbLinesToRead, arup_law_mut_Xs[...], arup_law_mut_Densities[...]]:
40
-6.4	0.0190476
-6.2	0.00380952
-6	0.00380952
-5.8	0.00380952
-5.6	0.00380952
-5.4	0.024381
-5.2	0.0426667
-5	0.0289524
-4.8	0.0335238
-4.6	0.0335238
-4.4	0.0586667
-4.2	0.0845714
-4	0.0891429
-3.8	0.0548571
-3.6	0.0944762
-3.4	0.0952381
-3.2	0.0792381
-3	0.145524
-2.8	0.113524
-2.6	0.134095
-2.4	0.0952381
-2.2	0.17981
-2	0.234667
-1.8	0.0891429
-1.6	0.134095
-1.4	0.20419
-1.2	0.290286
-1	0.249905
-0.8	0.215619
-0.6	0.170667
-0.4	0.340571
-0.2	0.361143
0	0.365714
0.2	0.31619
0.4	0.324571
0.6	0.0434286
0.8	0.0845714
1	0.0487619
1.2	0.0495238
1.4	0.0335238
Arup Coefficient of unshielding [arup_alpha]:
2
Arup Bounding of the shielding h' [arup_hprime_min, arup_hprime_max]:
-1.5
1.5
Arup Bounding of the residues facing mutated h' [arup_hmut_min, arup_hmut_max]:
-1.5
1000000
